# Supplementary material for: Isolation of Clostridioides difficile from a Large Animal Veterinary Teaching Hospital Environment
Source: Animals (Basel). 2025 Sep 15;15(18):2703. doi: 10.3390/ani15182703 (PMC12466365; doi:10.3390/ani15182703)
Supplement: Supplementary file 1 [file animals-15-02703-s001.zip]

Archive with 1 entries (1 files):
- animals-3840555-supplementary.pdf
